# Supplementary material for: Exploring the association between dexmedetomidine and all-cause mortality in mechanically ventilated patients with sepsis through propensity score matching analysis and machine learning algorithms: a MIMIC-IV retrospective study
Source: Front Cell Infect Microbiol. 2026 Jan 26;15:1653883. doi: 10.3389/fcimb.2025.1653883 (PMC12883744; doi:10.3389/fcimb.2025.1653883)
Supplement: Supplementary file 1 [file DataSheet1.zip]

Archive with 11 entries (10 files):
- Supplementary Material/
- Supplementary Material/Table S1.docx
- Supplementary Material/Table S10.docx
- Supplementary Material/Table S2.docx
- Supplementary Material/Table S3.docx
- Supplementary Material/Table S4.docx
- Supplementary Material/Table S5.docx
- Supplementary Material/Table S6.docx
- Supplementary Material/Table S7.docx
- Supplementary Material/Table S8.docx
- Supplementary Material/Table S9.docx
